# Supplementary material for: Enhancement of Catalytic Activity and Stability of La0.6Ca0.4Fe0.7Ni0.3O2.9 Perovskite with ppm Concentration of Fe in the Electrolyte for the Oxygen Evolution Reaction
Source: Materials (Basel). 2021 Oct 26;14(21):6403. doi: 10.3390/ma14216403 (PMC8585416; doi:10.3390/ma14216403)
Supplement: Supplementary file 1 [file materials-14-06403-s001.zip]

Archive with 1 entries (1 files):
- materials-1422103-supplementary.pdf
